# Supplementary material for: OsWRKY114 Inhibits ABA-Induced Susceptibility to Xanthomonas oryzae pv. oryzae in Rice
Source: Int J Mol Sci. 2022 Aug 8;23(15):8825. doi: 10.3390/ijms23158825 (PMC9369203; doi:10.3390/ijms23158825)
Supplement: Supplementary file 1 [file ijms-23-08825-s001.zip]

Archive with 1 entries (1 files):
- ijms-1845558-supplementary.pdf
